# Supplementary material for: Post-Treatment Neutrophil and Lymphocyte Counts Predict Progression-Free Survival Following First-Line Chemotherapy in Hodgkin’s Lymphoma
Source: Hematol Rep. 2023 Feb 10;15(1):108–18. doi: 10.3390/hematolrep15010012 (PMC9944084; doi:10.3390/hematolrep15010012)
Supplement: Supplementary file 1 [file hematolrep-15-00012-s001.zip]

Archive with 1 entries (1 files):
- hematolrep-2076196-supplementary.pdf
